# Supplementary material for: Imaging characteristics of young age breast cancer (YABC) focusing on pathologic correlation and disease recurrence
Source: Sci Rep. 2021 Oct 12;11:20205. doi: 10.1038/s41598-021-99600-6 (PMC8511101; doi:10.1038/s41598-021-99600-6)
Supplement: Supplementary file 1 — Supplementary Information 1. [file 41598_2021_99600_MOESM1_ESM.xlsx]

## Sheet: Sheet1
Supplementary Table 1. Qualitative parameters
	Total (n = 53)	Non-recurrence group (n=44)	Recurrence group (n=9)	p value
Size (cm, mean ± SD)	2.9 ± 2	2.7 ± 2.1	3.9 ± 1.7	0.02
Mass	45 (84.9)	37 (84.1)	8 (88.9)	0.806634
Non-mass enhancement	6 (11.3)	5 (11.4)	1 (11.1)
Mass with non-mass enhancement	2 (3.8)	2 (4.5)	0 (0)
Characteristics of Mass lesions
Shape				1
Oval, round	31 (66)	26 (66.7)	5 (62.5)
Irregular	16 (34)	13 (33.3)	3 (37.5)
Margin				1
circumscribed	25 (54.3)	21 (55.3)	4 (50)
non-circumscribed	21 (45.7)	17 (44.7)	4 (50)
Internal enhancement				0.182824
homogenous	13 (28.3)	13 (33.3)	0 (0)
heterogenous	17 (37)	13 (33.3)	4 (57.1)
rim enhnacement	16 (34.8)	13 (33.3)	3 (42.9)
Peritumoral edema				0.0439508
Yes	14 (26.4)	9 (20.5)	5 (55.6)
No	39 (73.6)	35 (79.5)	4 (44.4)
Ipsilateral vascularity (number, mean ± SD)	2.5 ± 1.7	2.4 ± 1.6	2.8 ± 2	0.601
Fibroglandular tissue
grade 1				0.268967
grade 2	3 (5.7)	3 (6.8)	0 (0)
grade 3	27 (50.9)	24 (54.5)	3 (33.3)
grade 4	23 (43.4)	17 (38.6)	6 (66.7)
Background parenchymal enhancement				0.368049
minimal	15 (28.8)	12 (27.9)	3 (33.3)
mild	8 (15.4)	8 (18.6)	0 (0)
moderate	14 (26.9)	10 (23.3)	4 (44.4)
marked	15 (28.8)	13 (30.2)	2 (22.2)
Kinetics
early phase				0.674395
fast	48 (92.3)	40 (90.9)	8 (100)
medium	2 (3.8)	2 (4.5)	0 (0)
slow	2 (3.8)	2 (4.5)	0 (0)
delayed phase				0.164066
washout	34 (65.4)	30 (68.2)	4 (50)
plateau	13 (25)	9 (20.5)	4 (50)
persistent	5 (9.6)	5 (11.4)	0 (0)
