# Supplementary material for: Imaging characteristics of young age breast cancer (YABC) focusing on pathologic correlation and disease recurrence
Source: Sci Rep. 2021 Oct 12;11:20205. doi: 10.1038/s41598-021-99600-6 (PMC8511101; doi:10.1038/s41598-021-99600-6)
Supplement: Supplementary file 2 — Supplementary Information 2. [file 41598_2021_99600_MOESM2_ESM.xlsx]

## Sheet: Sheet1
Supplementary Table 2. Quantitative parameters difference between recurrence and non-recurrence group.
Table 2-1. ADC Histogram
ADC histogram	Total (n = 53)	Non-recurrence group (n=44)	Recurrence group (n=9)	p value
Min	218.6 ± 287.7	213.8 ± 267.4	242.3 ± 390.9	0.843
Max	2097.8 ± 490.9	2071.6 ± 487.4	2225.6 ± 516.9	0.448
Mean	1054.6 ± 385.9	1013.9 ± 328.7	1253.5 ± 577.8	0.394
Median	1034.6 ± 420.1	989.3 ± 350.9	1256.1 ± 647.2	0.491
Skewness	0.4 ± 0.8	0.4 ± 0.7	0.2 ± 1.1	0.613
Kurtosis	4.1 ± 1.4	3.9 ± 1.1	4.8 ± 2.3	0.448
0.05	441.5 ± 313	409.3 ± 258.8	598.9 ± 493.2	0.161
0.1	530.1 ± 326.1	496.1 ± 268.6	696.3 ± 515.7	0.2
0.25	672.3 ± 348.4	637.1 ± 294.1	844.7 ± 532.8	0.184
0.75	1467.8 ± 422.3	1427.5 ± 364	1664.8 ± 627.9	0.521
0.9	1658.9 ± 411.8	1621 ± 369.4	1844.6 ± 567.4	0.394
0.95	1779.7 ± 408.9	1742.9 ± 377.9	1959.3 ± 524.9	0.15
Table 2-2. Perfusion parameters
Perfusion parameters	Total (n = 53)	Non-recurrence group (n=44)	Recurrence group (n=9)	p value
Ktrans
0.1	0.19 ± 0.112	0.195 ± 0.115	0.166 ± 0.103	0.898
0.25	0.248 ± 0.139	0.252 ± 0.144	0.232 ± 0.112	1
0.5	0.345 ± 0.186	0.349 ± 0.194	0.323 ± 0.145	0.707
0.75	0.473 ± 0.244	0.484 ± 0.257	0.422 ± 0.175	0.496
0.9	0.615 ± 0.304	0.631 ± 0.312	0.539 ± 0.26	0.414
Mean	0.376 ± 0.178	0.384 ± 0.186	0.337 ± 0.138	0.482
Kurtosis	2.974 ± 10.885	2.028 ± 6.984	7.6 ± 21.886	0.6
Skewness	0.921 ± 1.347	0.879 ± 1.117	1.13 ± 2.242	0.825
Kep
0.1	0.404 ± 0.214	0.414 ± 0.233	0.358 ± 0.054	0.789
0.25	0.513 ± 0.315	0.524 ± 0.34	0.456 ± 0.126	0.843
0.5	0.691 ± 0.431	0.708 ± 0.461	0.609 ± 0.233	0.843
0.75	1.011 ± 0.612	1.039 ± 0.648	0.877 ± 0.394	0.753
0.9	1.482 ± 1.014	1.537 ± 1.062	1.21 ± 0.721	0.434
Mean	0.832 ± 0.455	0.855 ± 0.486	0.724 ± 0.251	0.65
Kurtosis	11 ± 32.832	6.781 ± 15.33	31.626 ± 71.881	0.65
Skewness	1.813 ± 2.345	1.547 ± 1.702	3.117 ± 4.225	0.521
Ve
0.1	0.366 ± 0.159	0.368 ± 0.153	0.358 ± 0.196	0.864
0.25	0.434 ± 0.17	0.433 ± 0.173	0.437 ± 0.169	0.956
0.5	0.502 ± 0.183	0.5 ± 0.188	0.511 ± 0.164	0.875
0.75	0.573 ± 0.185	0.57 ± 0.189	0.583 ± 0.175	0.849
0.9	0.628 ± 0.183	0.623 ± 0.181	0.652 ± 0.199	0.686
Mean	0.486 ± 0.191	0.481 ± 0.198	0.508 ± 0.166	0.668
Kurtosis	0.657 ± 1.658	0.598 ± 1.617	0.942 ± 1.92	0.584
Skewness	-0.2 ± 0.73	-0.178 ± 0.764	-0.303 ± 0.562	0.849
Table 2-3. Texture parameters from subtracted early phase of contrast enhanced fat saturated T1WI
Texture parameters	Total (n = 53)	Non-recurrence group (n=44)	Recurrence group (n=9)	p value
Original Shape Volume	6958.088 ± 9548.523	6066.255 ± 9128.331	11318.162 ± 10908.358	0.105
Original Shape Surface Area	2837.763 ± 3515.518	2678.445 ± 3621.42	3616.652 ± 3003.184	0.218
Original Shape Surface Area to Volume Ratio	0.581 ± 0.229	0.605 ± 0.228	0.461 ± 0.205	0.056
Original Shape Sphericity	0.677 ± 0.159	0.678 ± 0.166	0.67 ± 0.123	0.434
Original Shape Compactness 1	0.03 ± 0.01	0.03 ± 0.01	0.029 ± 0.008	0.434
Original Shape Compactness 2	0.357 ± 0.192	0.363 ± 0.2	0.327 ± 0.152	0.611
Original Shape Spherical Disproportion	1.593 ± 0.521	1.602 ± 0.553	1.547 ± 0.341	0.434
Original Shape Maximum 3D Diameter	31.201 ± 20.39	30.163 ± 20.464	36.275 ± 20.409	0.381
Original Shape Maximum 2D Diameter Slice	27.112 ± 18.803	26.166 ± 18.787	31.738 ± 19.286	0.32
Original Shape Maximum 2D Diameter Column	25.549 ± 15.963	24.49 ± 15.818	30.726 ± 16.587	0.265
Original Shape Maximum 2D Diameter Row	26.818 ± 17.267	25.972 ± 17.746	30.954 ± 14.903	0.265
Original Shape Major Axis	25.561 ± 15.388	24.454 ± 14.966	30.973 ± 17.188	0.286
Original Shape Minor Axis	19.003 ± 11.199	18.329 ± 11.387	22.301 ± 10.172	0.184
Original Shape Least Axis	13.997 ± 6.994	13.316 ± 6.675	17.33 ± 7.963	0.118
Original Shape Elongation	0.764 ± 0.133	0.765 ± 0.139	0.758 ± 0.11	0.6
Original Shape Flatness	0.586 ± 0.133	0.582 ± 0.134	0.604 ± 0.137	0.666
Original First Order Energy	10023938790.491 ± 16063534556.957	7842013536.318 ± 10353313801.446	20691128922 ± 30771614780.556	0.42
Original First Order Total Energy	20917567369.757 ± 30913637070.067	16916738540.02 ± 22376427827.333	40477174981.805 ± 54790696372.253	0.407
Original First Order Entropy	5.211 ± 0.29	5.22 ± 0.293	5.164 ± 0.284	0.599
Original First Order Minimum	742.906 ± 484.782	767.409 ± 493.697	623.111 ± 445.036	0.421
Original First Order 10th Percentile	1335.77 ± 351.65	1361.245 ± 292.309	1211.222 ± 568.761	0.461
Original First Order 90th Percentile	1979.681 ± 420.056	2017.234 ± 328.287	1796.089 ± 722.462	0.861
Original First Order Maximum	2360.585 ± 491.656	2390.75 ± 390.778	2213.111 ± 849.083	0.555
Original First Order Mean	1664.105 ± 373.227	1693.892 ± 295.674	1518.479 ± 637.812	0.441
Original First Order Median	1675.019 ± 380.32	1703.091 ± 304.942	1537.778 ± 644.081	0.471
Original First Order Interquartile Range	349.882 ± 131.154	355.472 ± 123.512	322.556 ± 169.705	0.498
Original First Order Range	1617.679 ± 668.116	1623.341 ± 668.157	1590 ± 707.704	0.893
Original First Order Mean Absolute Deviation	205.737 ± 69.557	209.448 ± 66	187.595 ± 87.114	0.666
Original First Order Robust Mean Absolute Deviation	145.221 ± 52.565	147.588 ± 49.341	133.649 ± 68.505	0.736
Original First Order Root Mean Squared	1686.115 ± 373.792	1716.292 ± 295.189	1538.583 ± 640.568	0.437
Original First Order Standard Deviation	258.752 ± 85.663	263.577 ± 82.398	235.164 ± 102.226	0.37
Original First Order Skewness	-0.318 ± 0.579	-0.312 ± 0.61	-0.347 ± 0.422	0.872
Original First Order Kurtosis	3.565 ± 1.396	3.548 ± 1.418	3.643 ± 1.363	0.701
Original First Order Variance	74152.332 ± 47323.798	76108.056 ± 47479.625	64591.017 ± 48126.885	0.584
Original First Order Uniformity	0.033 ± 0.008	0.032 ± 0.008	0.034 ± 0.008	0.701
Original Gray Level Co-occurrence Matrix Autocorrelation	1461.034 ± 445.34	1481.873 ± 445.341	1359.157 ± 457.223	0.457
Original Gray Level Co-occurrence Matrix Joint Average	36.916 ± 6.535	37.203 ± 6.565	35.513 ± 6.576	0.394
Original Gray Level Co-occurrence Matrix Cluster Prominence	436801.409 ± 321116.07	455161.831 ± 327075.853	347039.342 ± 290383.267	0.227
Original Gray Level Co-occurrence Matrix Cluster Shade	-1238.266 ± 3719.059	-1082.703 ± 3990.243	-1998.794 ± 1881.314	0.6
Original Gray Level Co-occurrence Matrix Cluster Tendency	348.405 ± 166.527	356.033 ± 166.339	311.112 ± 172.192	0.255
Original Gray Level Co-occurrence Matrix Contrast	123.972 ± 107.071	134.334 ± 112.373	73.311 ± 56.263	0.111
Original Gray Level Co-occurrence Matrix Correlation	0.527 ± 0.182	0.507 ± 0.183	0.624 ± 0.152	0.082
Original Gray Level Co-occurrence Matrix Difference Average	7.902 ± 3.604	8.276 ± 3.699	6.073 ± 2.512	0.105
Original Gray Level Co-occurrence Matrix Difference Entropy	4.126 ± 0.451	4.167 ± 0.449	3.925 ± 0.428	0.142
Original Gray Level Co-occurrence Matrix Difference Variance	45.455 ± 33.763	48.748 ± 35.421	29.359 ± 17.748	0.091
Original Gray Level Co-occurrence Matrix Joint Energy	0.004 ± 0.006	0.005 ± 0.007	0.003 ± 0.001	0.701
Original Gray Level Co-occurrence Matrix Joint Entropy	8.753 ± 1.128	8.685 ± 1.183	9.085 ± 0.773	0.491
Original Gray Level Co-occurrence Matrix Informal Measure of Correlation 1	-0.297 ± 0.212	-0.313 ± 0.221	-0.218 ± 0.144	0.42
Original Gray Level Co-occurrence Matrix Informal Measure of Correlation 2	0.922 ± 0.065	0.925 ± 0.068	0.906 ± 0.047	0.356
Original Gray Level Co-occurrence Matrix Inverse Difference Moment	0.156 ± 0.067	0.148 ± 0.065	0.193 ± 0.066	0.068
Original Gray Level Co-occurrence Matrix Inverse Difference Moment Normalized	0.974 ± 0.02	0.972 ± 0.021	0.984 ± 0.012	0.116
Original Gray Level Co-occurrence Matrix Inverse Difference	0.239 ± 0.071	0.231 ± 0.07	0.279 ± 0.068	0.07
Original Gray Level Co-occurrence Matrix Inverse Difference Normalized	0.901 ± 0.039	0.896 ± 0.039	0.92 ± 0.029	0.105
Original Gray Level Co-occurrence Matrix Inverse Variance	0.16 ± 0.066	0.152 ± 0.065	0.197 ± 0.065	0.066
Original Gray Level Co-occurrence Matrix Maximum Probability	0.01 ± 0.008	0.01 ± 0.008	0.009 ± 0.003	0.935
Original Gray Level Co-occurrence Matrix Sum Average	73.831 ± 13.07	74.406 ± 13.131	71.025 ± 13.152	0.394
Original Gray Level Co-occurrence Matrix Sum Entropy	5.805 ± 0.46	5.786 ± 0.486	5.897 ± 0.302	0.843
Original Gray Level Co-occurrence Matrix Sum of Squares	118.094 ± 64.13	122.592 ± 65.725	96.106 ± 53.462	0.134
Original Gray Level Run Length Matrix Short Run Emphasis	0.965 ± 0.019	0.968 ± 0.018	0.954 ± 0.02	0.073
Original Gray Level Run Length Matrix Long Run Emphasis	1.162 ± 0.101	1.15 ± 0.097	1.221 ± 0.108	0.077
Original Gray Level Run Length Matrix Gray Level Non Uniformity	106.589 ± 161.077	90.637 ± 148.572	184.577 ± 204.35	0.091
Original Gray Level Run Length Matrix Gray Level Non Uniformity Normalized	0.032 ± 0.008	0.032 ± 0.008	0.033 ± 0.008	0.718
Original Gray Level Run Length Matrix Run Length Non Uniformity	2710.832 ± 3652.406	2349.107 ± 3430.223	4479.266 ± 4384.972	0.077
Original Gray Level Run Length Matrix Run Length Non Uniformity Normalized	0.914 ± 0.045	0.92 ± 0.043	0.887 ± 0.047	0.05
Original Gray Level Run Length Matrix Run Percentage	0.953 ± 0.026	0.956 ± 0.025	0.938 ± 0.028	0.086
Original Gray Level Run Length Matrix Gray Level Variance	127.29 ± 63.035	132.689 ± 65	100.893 ± 46.627	0.169
Original Gray Level Run Length Matrix Run Variance	0.057 ± 0.038	0.053 ± 0.037	0.079 ± 0.04	0.077
Original Gray Level Run Length Matrix Run Entropy	5.456 ± 0.229	5.447 ± 0.237	5.496 ± 0.194	0.789
Original Gray Level Run Length Matrix Low Gray Level Run Emphasis	0.01 ± 0.016	0.012 ± 0.017	0.004 ± 0.004	0.32
Original Gray Level Run Length Matrix High Gray Level Run Emphasis	1414.548 ± 417.792	1429.912 ± 418.975	1339.434 ± 428.259	0.559
Original Gray Level Run Length Matrix Short Run Low Gray Level Emphasis	0.01 ± 0.016	0.011 ± 0.017	0.004 ± 0.004	0.276
Original Gray Level Run Length Matrix Short Run High Gray Level Emphasis	1357.358 ± 391.036	1375.392 ± 393.747	1269.193 ± 387.363	0.463
Original Gray Level Run Length Matrix Long Run Low Gray Level Emphasis	0.011 ± 0.017	0.012 ± 0.018	0.005 ± 0.004	0.42
Original Gray Level Run Length Matrix Long Run High Gray Level Emphasis	1682.066 ± 574.154	1682.548 ± 563.112	1679.706 ± 662.079	0.989
✽T1 weighted image
Table 2-4. Texture parameters from non-fat saturated T2WI
	Total (n = 53)	Non-recurrence group (n=44)	Recurrence group (n=9)	p value
Original Shape Volume	6206.231 ± 8578.511	5364.306 ± 8316.257	10322.305 ± 9145.837	0.059
Original Shape Surface Area	2512.853 ± 2768.712	2275.743 ± 2686.439	3672.057 ± 3035.692	0.134
Original Shape Surface Area to Volume Ratio	0.666 ± 0.334	0.702 ± 0.344	0.49 ± 0.217	0.022
Original Shape Sphericity	0.633 ± 0.113	0.634 ± 0.117	0.628 ± 0.096	0.882
Original Shape Compactness 1	0.027 ± 0.007	0.027 ± 0.007	0.027 ± 0.006	0.837
Original Shape Compactness 2	0.276 ± 0.127	0.279 ± 0.131	0.263 ± 0.108	0.721
Original Shape Spherical Disproportion	1.641 ± 0.36	1.643 ± 0.378	1.629 ± 0.272	0.771
Original Shape Maximum 3D Diameter	30.207 ± 18.691	28.758 ± 18.221	37.291 ± 20.454	0.184
Original Shape Maximum 2D Diameter Slice	26.122 ± 17.28	25.15 ± 17.125	30.874 ± 18.275	0.236
Original Shape Maximum 2D Diameter Column	24.939 ± 14.343	23.552 ± 13.61	31.722 ± 16.71	0.147
Original Shape Maximum 2D Diameter Row	25.581 ± 15.795	24.426 ± 15.746	31.224 ± 15.681	0.169
Original Shape Major Axis	25.082 ± 14.624	23.916 ± 13.983	30.782 ± 17.181	0.2
Original Shape Minor Axis	17.907 ± 9.386	17.13 ± 9.321	21.708 ± 9.276	0.116
Original Shape Least Axis	13.202 ± 7.031	12.427 ± 6.762	16.992 ± 7.488	0.076
Original Shape Elongation	0.741 ± 0.138	0.74 ± 0.141	0.746 ± 0.127	0.954
Original Shape Flatness	0.547 ± 0.156	0.538 ± 0.16	0.59 ± 0.135	0.372
Original First Order Energy	707275364.765 ± 1740849140.283	682394587.308 ± 1860798155.761	828914721.222 ± 1033077562.292	0.082
Original First Order Total Energy	468807527.498 ± 1112471417.681	451403590.173 ± 1189987303.664	553893443.312 ± 650512626.425	0.086
Original First Order Entropy	4.832 ± 0.35	4.828 ± 0.326	4.847 ± 0.478	0.911
Original First Order Minimum	42.255 ± 34.46	42.171 ± 34.766	42.667 ± 34.954	0.972
Original First Order 10th Percentile	129.114 ± 93.084	126.001 ± 94.973	144.333 ± 86.744	0.552
Original First Order 90th Percentile	259.923 ± 189.291	258.771 ± 200.854	265.556 ± 126.561	0.584
Original First Order Maximum	480.732 ± 423.508	484.382 ± 455.339	462.889 ± 225.803	0.584
Original First Order Mean	189.135 ± 129.48	186.195 ± 134.472	203.512 ± 107.235	0.552
Original First Order Median	181.946 ± 123.022	178.64 ± 126.467	198.111 ± 109.78	0.568
Original First Order Interquartile Range	60.302 ± 40.741	58.818 ± 39.919	67.556 ± 46.393	0.701
Original First Order Range	438.477 ± 407.031	442.211 ± 436.656	420.222 ± 227.127	0.666
Original First Order Mean Absolute Deviation	41.006 ± 31.077	41.272 ± 32.897	39.705 ± 21.413	0.935
Original First Order Robust Mean Absolute Deviation	26.258 ± 18.054	25.898 ± 18.256	28.018 ± 17.97	0.771
Original First Order Root Mean Squared	197.818 ± 135.793	195.227 ± 141.656	210.482 ± 108.556	0.568
Original First Order Standard Deviation	55.186 ± 44.663	56.117 ± 47.819	50.633 ± 25.441	0.917
Original First Order Skewness	0.808 ± 0.791	0.876 ± 0.802	0.48 ± 0.681	0.174
Original First Order Kurtosis	5.632 ± 2.637	5.877 ± 2.682	4.433 ± 2.138	0.147
Original First Order Variance	5002.645 ± 13527.216	5383.836 ± 14793.172	3139.045 ± 2906.186	0.917
Original First Order Uniformity	0.046 ± 0.012	0.046 ± 0.011	0.045 ± 0.016	0.795
Original Gray Level Co-occurrence Matrix Autocorrelation	623.789 ± 339.173	592.094 ± 310.909	778.739 ± 442.314	0.176
Original Gray Level Co-occurrence Matrix Joint Average	23.466 ± 6.237	22.919 ± 5.889	26.144 ± 7.532	0.209
Original Gray Level Co-occurrence Matrix Cluster Prominence	249457.782 ± 291215.046	250944.515 ± 296666.823	242189.31 ± 279478.996	0.568
Original Gray Level Co-occurrence Matrix Cluster Shade	2215.59 ± 3350.46	2359.372 ± 3424.045	1512.654 ± 3046.268	0.368
Original Gray Level Co-occurrence Matrix Cluster Tendency	212.602 ± 153.115	206.637 ± 141.463	241.763 ± 208.98	0.771
Original Gray Level Co-occurrence Matrix Contrast	73.566 ± 66.23	75.703 ± 69.362	63.118 ± 50.04	0.448
Original Gray Level Co-occurrence Matrix Correlation	0.495 ± 0.165	0.478 ± 0.168	0.58 ± 0.12	0.09
Original Gray Level Co-occurrence Matrix Difference Average	5.745 ± 2.644	5.836 ± 2.706	5.304 ± 2.411	0.584
Original Gray Level Co-occurrence Matrix Difference Entropy	3.783 ± 0.44	3.796 ± 0.409	3.721 ± 0.595	0.645
Original Gray Level Co-occurrence Matrix Difference Variance	31.182 ± 22.673	31.888 ± 23.104	27.729 ± 21.355	0.368
Original Gray Level Co-occurrence Matrix Joint Energy	0.005 ± 0.003	0.005 ± 0.003	0.004 ± 0.002	0.276
Original Gray Level Co-occurrence Matrix Joint Entropy	8.479 ± 0.768	8.413 ± 0.756	8.803 ± 0.789	0.265
Original Gray Level Co-occurrence Matrix Informal Measure of Correlation 1	-0.202 ± 0.145	-0.211 ± 0.156	-0.157 ± 0.059	0.843
Original Gray Level Co-occurrence Matrix Informal Measure of Correlation 2	0.839 ± 0.115	0.842 ± 0.118	0.826 ± 0.105	0.825
Original Gray Level Co-occurrence Matrix Inverse Difference Moment	0.216 ± 0.075	0.212 ± 0.072	0.236 ± 0.088	0.379
Original Gray Level Co-occurrence Matrix Inverse Difference Moment Normalized	0.984 ± 0.013	0.984 ± 0.014	0.986 ± 0.01	0.506
Original Gray Level Co-occurrence Matrix Inverse Difference	0.3 ± 0.074	0.296 ± 0.072	0.318 ± 0.085	0.418
Original Gray Level Co-occurrence Matrix Inverse Difference Normalized	0.925 ± 0.03	0.924 ± 0.03	0.93 ± 0.028	0.584
Original Gray Level Co-occurrence Matrix Inverse Variance	0.216 ± 0.07	0.213 ± 0.067	0.234 ± 0.083	0.407
Original Gray Level Co-occurrence Matrix Maximum Probability	0.015 ± 0.007	0.015 ± 0.007	0.012 ± 0.005	0.111
Original Gray Level Co-occurrence Matrix Sum Average	46.933 ± 12.474	45.837 ± 11.778	52.287 ± 15.064	0.209
Original Gray Level Co-occurrence Matrix Sum Entropy	5.464 ± 0.389	5.432 ± 0.365	5.62 ± 0.481	0.188
Original Gray Level Co-occurrence Matrix Sum of Squares	71.542 ± 51.95	70.585 ± 50.135	76.22 ± 63.268	0.701
Original Gray Level Run Length Matrix Short Run Emphasis	0.948 ± 0.026	0.95 ± 0.024	0.937 ± 0.03	0.188
Original Gray Level Run Length Matrix Long Run Emphasis	1.27 ± 0.157	1.257 ± 0.149	1.331 ± 0.188	0.2
Original Gray Level Run Length Matrix Gray Level Non Uniformity	393.043 ± 578.986	328.727 ± 523.414	707.477 ± 756.597	0.086
Original Gray Level Run Length Matrix Gray Level Non Uniformity Normalized	0.045 ± 0.011	0.045 ± 0.011	0.044 ± 0.015	0.884
Original Gray Level Run Length Matrix Run Length Non Uniformity	7010.132 ± 10568.875	6167.845 ± 10656.47	11127.978 ± 9627.677	0.069
Original Gray Level Run Length Matrix Run Length Non Uniformity Normalized	0.875 ± 0.057	0.88 ± 0.055	0.853 ± 0.066	0.2
Original Gray Level Run Length Matrix Run Percentage	0.929 ± 0.035	0.932 ± 0.034	0.915 ± 0.041	0.201
Original Gray Level Run Length Matrix Gray Level Variance	82.583 ± 54.148	82.635 ± 53.301	82.327 ± 61.544	0.6
Original Gray Level Run Length Matrix Run Variance	0.101 ± 0.063	0.096 ± 0.061	0.124 ± 0.074	0.286
Original Gray Level Run Length Matrix Run Entropy	5.211 ± 0.259	5.195 ± 0.248	5.292 ± 0.308	0.313
Original Gray Level Run Length Matrix Low Gray Level Run Emphasis	0.008 ± 0.01	0.008 ± 0.011	0.004 ± 0.002	0.015
Original Gray Level Run Length Matrix High Gray Level Run Emphasis	675.857 ± 341.591	654.44 ± 328.26	780.566 ± 405.472	0.297
Original Gray Level Run Length Matrix Short Run Low Gray Level Emphasis	0.007 ± 0.008	0.008 ± 0.009	0.003 ± 0.002	0.017
Original Gray Level Run Length Matrix Short Run High Gray Level Emphasis	647.936 ± 336.167	629.725 ± 325.31	736.966 ± 393.695	0.42
Original Gray Level Run Length Matrix Long Run Low Gray Level Emphasis	0.013 ± 0.042	0.015 ± 0.046	0.004 ± 0.002	0.022
Original Gray Level Run Length Matrix Long Run High Gray Level Emphasis	815.592 ± 376.451	776.004 ± 344.147	1009.137 ± 483.512	0.161
✽✽T2 weighted image
Table 2-5. Texture parameters from ADC map
Texture parameters	Total (n = 53)	Non-recurrence group (n=44)	Recurrence group (n=9)	p value
Original Shape Volume	7383.224 ± 10003.564	6389.251 ± 9762.031	12242.645 ± 10307.331	0.062
Original Shape Surface Area	2472.165 ± 2701.51	2269.255 ± 2698.352	3464.171 ± 2639.797	0.111
Original Shape Surface Area to Volume Ratio	0.531 ± 0.227	0.562 ± 0.228	0.382 ± 0.156	0.017
Original Shape Sphericity	0.725 ± 0.13	0.723 ± 0.135	0.733 ± 0.105	0.832
Original Shape Compactness 1	0.033 ± 0.009	0.033 ± 0.009	0.034 ± 0.007	0.875
Original Shape Compactness 2	0.416 ± 0.2	0.416 ± 0.21	0.415 ± 0.15	0.987
Original Shape Spherical Disproportion	1.431 ± 0.307	1.439 ± 0.32	1.394 ± 0.243	0.972
Original Shape Maximum 3D Diameter	29.429 ± 17.981	28.158 ± 18.058	35.646 ± 17.22	0.184
Original Shape Maximum 2D Diameter Slice	26.076 ± 16.362	24.81 ± 16.301	32.264 ± 16.126	0.128
Original Shape Maximum 2D Diameter Column	24.011 ± 14.187	22.596 ± 13.596	30.931 ± 15.806	0.128
Original Shape Maximum 2D Diameter Row	25.604 ± 15.869	24.392 ± 16.061	31.532 ± 14.238	0.111
Original Shape Major Axis	25.433 ± 14.479	24.2 ± 14.156	31.46 ± 15.372	0.141
Original Shape Minor Axis	19.168 ± 10.23	18.242 ± 10.223	23.697 ± 9.523	0.082
Original Shape Least Axis	13.952 ± 7.387	13.051 ± 7.104	18.355 ± 7.559	0.049
Original Shape Elongation	0.779 ± 0.129	0.777 ± 0.132	0.788 ± 0.121	0.898
Original Shape Flatness	0.566 ± 0.162	0.556 ± 0.17	0.611 ± 0.109	0.356
Original First Order Energy	4148885109.396 ± 7991820745.786	2884182015 ± 6388019111.496	10331878015.333 ± 12000338454.724	0.009
Original First Order Total Energy	19080780078.8 ± 36874776622.451	13250248977.712 ± 29691528478.835	47585598795.23 ± 54761088402.334	0.009
Original First Order Entropy	5.107 ± 0.405	5.098 ± 0.418	5.15 ± 0.356	0.917
Original First Order Minimum	94.189 ± 304.104	113.455 ± 331.057	0 ± 0	0.246
Original First Order 10th Percentile	673.313 ± 510.045	613.552 ± 504.49	965.478 ± 455.285	0.032
Original First Order 90th Percentile	1718.013 ± 953.001	1573.009 ± 909.043	2426.922 ± 883.559	0.007
Original First Order Maximum	2373.764 ± 1090.943	2184.898 ± 1044.379	3297.111 ± 847.363	0.003
Original First Order Mean	1180.438 ± 681.284	1080.031 ± 664.913	1671.318 ± 560.438	0.012
Original First Order Median	1162.742 ± 684.587	1063.189 ± 673.417	1649.444 ± 536.449	0.011
Original First Order Interquartile Range	538.184 ± 357.781	503.875 ± 340.964	705.917 ± 411.149	0.169
Original First Order Range	2279.576 ± 1072.949	2071.443 ± 998.776	3297.111 ± 847.363	0.001
Original First Order Mean Absolute Deviation	329.812 ± 195.768	304.286 ± 189.002	454.608 ± 189.749	0.02
Original First Order Robust Mean Absolute Deviation	229.278 ± 152.322	214.696 ± 147.634	300.566 ± 163.626	0.147
Original First Order Root Mean Squared	1261.003 ± 707.024	1155.22 ± 688.133	1778.163 ± 584.467	0.011
Original First Order Standard Deviation	420.494 ± 236.634	384.903 ± 227.588	594.492 ± 211.046	0.006
Original First Order Skewness	0.14 ± 0.692	0.17 ± 0.583	-0.005 ± 1.121	0.807
Original First Order Kurtosis	3.767 ± 1.349	3.606 ± 0.983	4.551 ± 2.407	0.278
Original First Order Variance	231754.414 ± 260025.023	198769.896 ± 250877.273	393012.053 ± 256801.217	0.006
Original First Order Uniformity	0.038 ± 0.016	0.038 ± 0.017	0.037 ± 0.014	0.972
Original Gray Level Co-occurrence Matrix Autocorrelation	990.34 ± 448.253	942.788 ± 373.753	1222.817 ± 694.24	0.265
Original Gray Level Co-occurrence Matrix Joint Average	29.988 ± 6.961	29.331 ± 6.417	33.204 ± 8.925	0.129
Original Gray Level Co-occurrence Matrix Cluster Prominence	496041.358 ± 413232.4	495102.988 ± 435745.517	500628.944 ± 298905.498	0.616
Original Gray Level Co-occurrence Matrix Cluster Shade	1809.964 ± 4831.556	2178.122 ± 4600.278	10.082 ± 5796.279	0.718
Original Gray Level Co-occurrence Matrix Cluster Tendency	355.241 ± 177.648	357.573 ± 181.694	343.841 ± 165.872	0.861
Original Gray Level Co-occurrence Matrix Contrast	183.62 ± 110.956	191.202 ± 118.449	146.549 ± 52.431	0.368
Original Gray Level Co-occurrence Matrix Correlation	0.317 ± 0.181	0.306 ± 0.183	0.371 ± 0.17	0.336
Original Gray Level Co-occurrence Matrix Difference Average	9.804 ± 2.976	10.084 ± 3.071	8.435 ± 2.085	0.131
Original Gray Level Co-occurrence Matrix Difference Entropy	4.316 ± 0.415	4.302 ± 0.429	4.383 ± 0.352	0.434
Original Gray Level Co-occurrence Matrix Difference Variance	74.569 ± 40.331	75.687 ± 43.274	69.106 ± 21.605	0.954
Original Gray Level Co-occurrence Matrix Joint Energy	0.009 ± 0.014	0.01 ± 0.015	0.004 ± 0.002	0.476
Original Gray Level Co-occurrence Matrix Joint Entropy	8.275 ± 1.703	8.137 ± 1.78	8.95 ± 1.1	0.265
Original Gray Level Co-occurrence Matrix Informal Measure of Correlation 1	-0.356 ± 0.244	-0.38 ± 0.25	-0.236 ± 0.171	0.062
Original Gray Level Co-occurrence Matrix Informal Measure of Correlation 2	0.93 ± 0.082	0.94 ± 0.073	0.88 ± 0.106	0.062
Original Gray Level Co-occurrence Matrix Inverse Difference Moment	0.127 ± 0.041	0.121 ± 0.036	0.156 ± 0.055	0.022
Original Gray Level Co-occurrence Matrix Inverse Difference Moment Normalized	0.963 ± 0.019	0.962 ± 0.02	0.97 ± 0.01	0.308
Original Gray Level Co-occurrence Matrix Inverse Difference	0.207 ± 0.044	0.201 ± 0.039	0.238 ± 0.055	0.022
Original Gray Level Co-occurrence Matrix Inverse Difference Normalized	0.881 ± 0.03	0.878 ± 0.03	0.896 ± 0.024	0.095
Original Gray Level Co-occurrence Matrix Inverse Variance	0.123 ± 0.043	0.116 ± 0.038	0.155 ± 0.055	0.011
Original Gray Level Co-occurrence Matrix Maximum Probability	0.022 ± 0.025	0.023 ± 0.027	0.014 ± 0.006	0.991
Original Gray Level Co-occurrence Matrix Sum Average	59.977 ± 13.922	58.661 ± 12.833	66.409 ± 17.85	0.129
Original Gray Level Co-occurrence Matrix Sum Entropy	5.5 ± 0.778	5.441 ± 0.82	5.788 ± 0.456	0.552
Original Gray Level Co-occurrence Matrix Sum of Squares	134.715 ± 64.498	137.194 ± 67.474	122.598 ± 48.679	0.753
Original Gray Level Run Length Matrix Short Run Emphasis	0.973 ± 0.014	0.975 ± 0.013	0.964 ± 0.016	0.052
Original Gray Level Run Length Matrix Long Run Emphasis	1.131 ± 0.099	1.123 ± 0.1	1.171 ± 0.089	0.062
Original Gray Level Run Length Matrix Gray Level Non Uniformity	48.566 ± 64.926	40.71 ± 58.923	86.973 ± 82.094	0.052
Original Gray Level Run Length Matrix Gray Level Non Uniformity Normalized	0.037 ± 0.015	0.037 ± 0.015	0.036 ± 0.013	0.935
Original Gray Level Run Length Matrix Run Length Non Uniformity	1409.906 ± 1933.374	1240.831 ± 1918.485	2236.495 ± 1894.089	0.066
Original Gray Level Run Length Matrix Run Length Non Uniformity Normalized	0.933 ± 0.032	0.937 ± 0.029	0.911 ± 0.038	0.056
Original Gray Level Run Length Matrix Run Percentage	0.963 ± 0.021	0.966 ± 0.02	0.951 ± 0.023	0.066
Original Gray Level Run Length Matrix Gray Level Variance	146.448 ± 63.467	148.845 ± 66.439	134.734 ± 47.653	0.683
Original Gray Level Run Length Matrix Run Variance	0.049 ± 0.046	0.046 ± 0.048	0.062 ± 0.034	0.062
Original Gray Level Run Length Matrix Run Entropy	5.3 ± 0.437	5.274 ± 0.456	5.425 ± 0.321	0.633
Original Gray Level Run Length Matrix Low Gray Level Run Emphasis	0.03 ± 0.044	0.033 ± 0.048	0.015 ± 0.011	0.356
Original Gray Level Run Length Matrix High Gray Level Run Emphasis	1100.374 ± 430.966	1066.14 ± 371.265	1267.745 ± 654.538	0.368
Original Gray Level Run Length Matrix Short Run Low Gray Level Emphasis	0.028 ± 0.039	0.031 ± 0.042	0.014 ± 0.01	0.368
Original Gray Level Run Length Matrix Short Run High Gray Level Emphasis	1070.48 ± 408.296	1041.97 ± 361.909	1209.866 ± 594.348	0.407
Original Gray Level Run Length Matrix Long Run Low Gray Level Emphasis	0.042 ± 0.078	0.047 ± 0.085	0.018 ± 0.015	0.434
Original Gray Level Run Length Matrix Long Run High Gray Level Emphasis	1259.416 ± 618.202	1197.527 ± 512.861	1561.984 ± 972.78	0.276
